# Supplementary material for: Spectrum of mutational signatures in T-cell lymphoma reveals a key role for UV radiation in cutaneous T-cell lymphoma
Source: Sci Rep. 2021 Feb 17;11:3962. doi: 10.1038/s41598-021-83352-4 (PMC7889847; doi:10.1038/s41598-021-83352-4)
Supplement: Supplementary file 1 — Supplementary Information 1 [file 41598_2021_83352_MOESM1_ESM.xls]

## Sheet: Sheet1
Spectrum of mutational signatures in T-cell lymphoma reveals a key role for UV radiation in cutaneous T-cell lymphoma
Christine L Jones1, Andrea Degasperi2,3, Vieri Grandi1, Tauanne D Amarante2,3, Genomics England Research Consortium4, Tracey J Mitchell1, Serena Nik-Zainal2,3 and Sean J Whittaker1*
1 St. John’s Institute of Dermatology, School of Basic and Medical Biosciences, King’s College London, Guy’s Hospital, London, SE1 9RT, United Kingdom.
2 MRC Cancer Unit, University of Cambridge, Hutchison/MRC Research Centre, Box 197, Cambridge Biomedical Campus, Cambridge, United Kingdom CB2 0XZ
3 Academic Laboratory of Medical Genetics, Box 238, Lv 6 Addenbrooke’s Treatment Centre, Addenbrooke’s Hospital, Cambridge, CB2 0QQ
4 Full list of Genomics England Research Consortium is provided in the manuscript.
*Corresponding author: Sean Whittaker, St. John’s Institute of Dermatology, School of Basic & Medical Biosciences, King’s College London, Guy’s Hospital, London, SE1 9RT, United Kingdom. sean.whittaker@kcl.ac.uk
SampleID	Study	Disease	Signature 1	Signature 3	Signature 7	Signature 17	Exome SNVs
ATL001	Kataoka2015	ATLL	46.6002	80.2331	ND	76.3653	206
ATL002	Kataoka2015	ATLL	31.9628	23.5701	ND	0	65
ATL004	Kataoka2015	ATLL	NSA	NSA	ND	NSA	51
ATL005	Kataoka2015	ATLL	NSA	NSA	ND	NSA	49
ATL007	Kataoka2015	ATLL	20.7565	37.5312	ND	0	59
ATL008	Kataoka2015	ATLL	0	24.3786	ND	24.9564	77
ATL009	Kataoka2015	ATLL	NSA	NSA	ND	NSA	28
ATL010	Kataoka2015	ATLL	23.5823	29.7824	ND	0	65
ATL011	Kataoka2015	ATLL	40.8472	46.9928	ND	0	106
ATL012	Kataoka2015	ATLL	62.115	75.1303	ND	21.9843	165
ATL013	Kataoka2015	ATLL	NSA	NSA	ND	NSA	34
ATL014	Kataoka2015	ATLL	39.9515	28.9276	ND	0	75
ATL015	Kataoka2015	ATLL	39.433	0	ND	0	70
ATL016	Kataoka2015	ATLL	NSA	NSA	ND	NSA	75
ATL017	Kataoka2015	ATLL	30.7669	45.3453	ND	25.3597	117
ATL018	Kataoka2015	ATLL	21.5608	31.1693	ND	0	56
ATL019	Kataoka2015	ATLL	37.811	64.3812	ND	25.0598	134
ATL020	Kataoka2015	ATLL	20.4639	36.2439	ND	43.5504	108
ATL021	Kataoka2015	ATLL	35.1182	59.0998	ND	0	99
ATL022	Kataoka2015	ATLL	26.7119	45.2733	ND	0	73
ATL023	Kataoka2015	ATLL	23.3399	44.3046	ND	0	72
ATL024	Kataoka2015	ATLL	0	20.666	ND	31.0776	63
ATL025	Kataoka2015	ATLL	NSA	NSA	ND	NSA	33
ATL026	Kataoka2015	ATLL	36.8345	24.7865	ND	0	73
ATL027	Kataoka2015	ATLL	NSA	NSA	ND	NSA	71
ATL028	Kataoka2015	ATLL	NSA	NSA	ND	NSA	50
ATL029	Kataoka2015	ATLL	20.8868	0	ND	0	25
ATL030	Kataoka2015	ATLL	25.4064	20.7054	ND	0	63
ATL031	Kataoka2015	ATLL	NSA	NSA	ND	NSA	48
ATL032	Kataoka2015	ATLL	21.5514	51.8347	ND	0	88
ATL033	Kataoka2015	ATLL	41.7099	62.7924	ND	0	114
ATL034	Kataoka2015	ATLL	NSA	NSA	ND	NSA	45
ATL035	Kataoka2015	ATLL	32.3727	24.8121	ND	0	68
ATL036	Kataoka2015	ATLL	NSA	NSA	ND	NSA	23
ATL037	Kataoka2015	ATLL	22.2448	25.9046	ND	0	48
ATL038	Kataoka2015	ATLL	23.7622	0	ND	0	51
ATL039	Kataoka2015	ATLL	29.7415	33.1777	ND	0	78
ATL040	Kataoka2015	ATLL	NSA	NSA	ND	NSA	37
ATL041	Kataoka2015	ATLL	NSA	NSA	ND	NSA	57
ATL043	Kataoka2015	ATLL	50.414	44.3903	ND	0	99
ATL044	Kataoka2015	ATLL	27.7379	21.69	ND	0	55
ATL045	Kataoka2015	ATLL	57.5119	48.1412	ND	127.401	252
ATL046	Kataoka2015	ATLL	NSA	NSA	ND	NSA	69
ATL047	Kataoka2015	ATLL	NSA	NSA	ND	NSA	133
ATL048	Kataoka2015	ATLL	NSA	NSA	ND	NSA	32
ATL049	Kataoka2015	ATLL	NSA	NSA	ND	NSA	31
ATL050	Kataoka2015	ATLL	25.3163	0	ND	0	56
ATL051	Kataoka2015	ATLL	29.7978	0	ND	0	45
ATL052	Kataoka2015	ATLL	49.2355	90.2225	ND	0	154
ATL053	Kataoka2015	ATLL	NSA	NSA	ND	NSA	48
ATL054	Kataoka2015	ATLL	NSA	NSA	ND	NSA	34
ATL055	Kataoka2015	ATLL	24.8465	0	ND	0	47
ATL056	Kataoka2015	ATLL	NSA	NSA	ND	NSA	29
ATL057	Kataoka2015	ATLL	NSA	NSA	ND	NSA	38
ATL058	Kataoka2015	ATLL	61.832	77.0046	ND	0	150
ATL059	Kataoka2015	ATLL	61.434	106.742	ND	30.8566	202
ATL060	Kataoka2015	ATLL	NSA	NSA	ND	NSA	50
ATL062	Kataoka2015	ATLL	NSA	NSA	ND	NSA	41
ATL063	Kataoka2015	ATLL	NSA	NSA	ND	NSA	34
ATL064	Kataoka2015	ATLL	NSA	NSA	ND	NSA	5
ATL065	Kataoka2015	ATLL	46.189	75.7336	ND	39.665	163
ATL067	Kataoka2015	ATLL	NSA	NSA	ND	NSA	36
ATL068	Kataoka2015	ATLL	NSA	NSA	ND	NSA	11
ATL069	Kataoka2015	ATLL	20.3949	0	ND	0	34
ATL070	Kataoka2015	ATLL	NSA	NSA	ND	NSA	25
ATL071	Kataoka2015	ATLL	94.338	110.543	ND	0	220
ATL072	Kataoka2015	ATLL	NSA	NSA	ND	NSA	53
ATL073	Kataoka2015	ATLL	NSA	NSA	ND	NSA	13
ATL074	Kataoka2015	ATLL	44.2452	111.861	ND	0	171
ATL075	Kataoka2015	ATLL	40.3909	50.9066	ND	0	104
ATL076	Kataoka2015	ATLL	NSA	NSA	ND	NSA	30
ATL077	Kataoka2015	ATLL	31.5889	0	ND	0	52
ATL078	Kataoka2015	ATLL	NSA	NSA	ND	NSA	34
ATL079	Kataoka2015	ATLL	21.6136	38.8397	ND	0	64
ATL081	Kataoka2015	ATLL	NSA	NSA	ND	NSA	32
ATL083	Kataoka2015	ATLL	NSA	NSA	ND	NSA	17
ATL084	Kataoka2015	ATLL	24.3726	28.4891	ND	0	60
ATL085	Kataoka2015	ATLL	29.4847	61.2924	ND	0	103
ATL088	Kataoka2015	ATLL	NSA	NSA	ND	NSA	50
ATL089	Kataoka2015	ATLL	49.5699	96.714	ND	0	166
ATL090	Kataoka2015	ATLL	NSA	NSA	ND	NSA	52
5	Ungewickell2015	MF	ND	ND	NSA	ND	17
7	Ungewickell2015	MF	ND	ND	NSA	ND	19
8	Ungewickell2015	MF	ND	ND	NSA	ND	11
9	Ungewickell2015	MF	ND	ND	103.154	ND	161
16	Ungewickell2015	MF	ND	ND	30.152	ND	57
52	Ungewickell2015	MF	ND	ND	NSA	ND	19
CTCL_NU11	daSilvaAlmeida2015	MF	ND	ND	NSA	ND	12
CTCL_NU18	daSilvaAlmeida2015	MF	ND	ND	NSA	ND	12
CTCL_NU19	daSilvaAlmeida2015	MF	ND	ND	54.9844	ND	89
CTCL_NU2	daSilvaAlmeida2015	MF	ND	ND	NSA	ND	34
CTCL_NU20	daSilvaAlmeida2015	MF	ND	ND	294.785	ND	416
CTCL_NU4	daSilvaAlmeida2015	MF	ND	ND	53.6806	ND	92
CTCL_NU7	daSilvaAlmeida2015	MF	ND	ND	256.219	ND	294
CTCL_NU9	daSilvaAlmeida2015	MF	ND	ND	NSA	ND	2
1	Ungewickell2015	SS	NSA	ND	NSA	ND	16
4	Ungewickell2015	SS	0	ND	29.8641	ND	58
11	Ungewickell2015	SS	NSA	ND	NSA	ND	16
15	Ungewickell2015	SS	NSA	ND	NSA	ND	28
54	Ungewickell2015	SS	NSA	ND	NSA	ND	17
CTCL1	Choi2015	SS	49.2901	ND	52.972	ND	184
CTCL10	Choi2015	SS	35.3106	ND	31.8064	ND	105
CTCL11	Choi2015	SS	92.7231	ND	35.2043	ND	245
CTCL12	Choi2015	SS	28.4462	ND	23.0892	ND	87
CTCL13	Choi2015	SS	46.8182	ND	35.7806	ND	115
CTCL15	Choi2015	SS	27.119	ND	22.6187	ND	91
CTCL16	Choi2015	SS	43.4759	ND	0	ND	104
CTCL17	Choi2015	SS	21.3912	ND	20.4495	ND	65
CTCL18	Choi2015	SS	0	ND	33.0804	ND	85
CTCL19	Choi2015	SS	28.0112	ND	0	ND	65
CTCL2	Choi2015	SS	34.0916	ND	74.5255	ND	154
CTCL20	Choi2015	SS	98.1537	ND	21.4601	ND	234
CTCL21	Choi2015	SS	30.6935	ND	24.7251	ND	104
CTCL22	Choi2015	SS	54.4988	ND	20.6305	ND	161
CTCL23	Choi2015	SS	76.0667	ND	21.8592	ND	195
CTCL29	Choi2015	SS	34.2109	ND	0	ND	81
CTCL3	Choi2015	SS	0	ND	86.488	ND	146
CTCL30	Choi2015	SS	36.2038	ND	0	ND	103
CTCL31	Choi2015	SS	48.5168	ND	39.902	ND	146
CTCL32	Choi2015	SS	NSA	ND	NSA	ND	41
CTCL33	Choi2015	SS	373.089	ND	87.0546	ND	1145
CTCL34	Choi2015	SS	143.182	ND	25.8395	ND	334
CTCL35	Choi2015	SS	58.6635	ND	0	ND	154
CTCL36	Choi2015	SS	23.6469	ND	0	ND	62
CTCL38	Choi2015	SS	24.2972	ND	0	ND	60
CTCL39	Choi2015	SS	33.9724	ND	0	ND	97
CTCL4	Choi2015	SS	162.516	ND	45.3036	ND	359
CTCL40	Choi2015	SS	76.6243	ND	22.6426	ND	204
CTCL5	Choi2015	SS	27.1386	ND	66.6034	ND	154
CTCL6	Choi2015	SS	47.2792	ND	32.6606	ND	123
CTCL7	Choi2015	SS	45.9292	ND	31.106	ND	119
CTCL8	Choi2015	SS	63.6865	ND	21.4964	ND	141
CTCL9	Choi2015	SS	41.6581	ND	29.8267	ND	106
SPZ-001-CD4-01T	Wang2015	SS	28.8293	ND	0	ND	65
SPZ-002-CD4-01T	Wang2015	SS	33.347	ND	0	ND	80
SPZ-003-CD4-01T	Wang2015	SS	47.7657	ND	26.9803	ND	101
SPZ-004-CD4-01T	Wang2015	SS	44.8912	ND	0	ND	66
SPZ-005-CD4-01T	Wang2015	SS	45.3923	ND	36.5783	ND	106
SPZ-006-CD4-01T	Wang2015	SS	26.4742	ND	188.348	ND	246
SPZ-007-CD4-01T	Wang2015	SS	0	ND	23.3567	ND	81
SPZ-008-CD4-01T	Wang2015	SS	34.4019	ND	55.8791	ND	99
SPZ-009-CD4-01T	Wang2015	SS	28.8124	ND	0	ND	69
SPZ-010-CD4-01T	Wang2015	SS	24.2969	ND	26.4997	ND	62
SPZ-011-CD4-01T	Wang2015	SS	74.5667	ND	111.329	ND	250
SPZ-012-CD4-01T	Wang2015	SS	29.6533	ND	28.1843	ND	83
SPZ-013-CD4-01T	Wang2015	SS	0	ND	60.0432	ND	112
SPZ-014-CD4-01T	Wang2015	SS	0	ND	232.839	ND	328
SPZ-015-CD4-01T	Wang2015	SS	0	ND	54.7424	ND	88
SPZ-016-CD4-01T	Wang2015	SS	48.3911	ND	0	ND	87
SPZ-017-CD4-01T	Wang2015	SS	47.009	ND	49.1068	ND	117
SPZ-018-CD4-01T	Wang2015	SS	22.0402	ND	21.4859	ND	79
SPZ-019-CD4-01T	Wang2015	SS	26.9591	ND	23.2718	ND	88
SPZ-020-CD4-01T	Wang2015	SS	81.6884	ND	124.711	ND	255
SPZ-021-CD4-01T	Wang2015	SS	52.2686	ND	0	ND	70
SPZ-022-CD4-01T	Wang2015	SS	43.8013	ND	0	ND	61
SPZ-023-CD4-01T	Wang2015	SS	28.6392	ND	229.726	ND	305
SPZ-024-CD4-01T	Wang2015	SS	36.1798	ND	126.336	ND	186
SPZ-025-CD4-01T	Wang2015	SS	89.2872	ND	55.6048	ND	169
SPZ-026-CD4-01T	Wang2015	SS	20.7936	ND	51.3065	ND	98
SPZ-027-CD4-01T	Wang2015	SS	37.5373	ND	165.946	ND	240
SPZ-028-CD4-01T	Wang2015	SS	NSA	ND	NSA	ND	6
SPZ-029-CD4-01T	Wang2015	SS	35.9541	ND	45.5717	ND	107
SPZ-030-CD4-01T	Wang2015	SS	81.0725	ND	113.338	ND	223
SPZ-031-CD4-01T	Wang2015	SS	58.9311	ND	0	ND	94
SPZ-032-CD4-01T	Wang2015	SS	39.634	ND	24.3423	ND	85
SPZ-033-CD4-01T	Wang2015	SS	22.2652	ND	96.8239	ND	152
SPZ-034-CD4-01T	Wang2015	SS	33.5443	ND	0	ND	51
SPZ-036-CD4-01T	Wang2015	SS	41.4136	ND	41.1411	ND	130
SPZ-037-CD4-01T	Wang2015	SS	NSA	ND	NSA	ND	20
SPZ-038-CD4-01T	Wang2015	SS	NSA	ND	NSA	ND	14
SS_L1	daSilvaAlmeida2015	SS	NSA	ND	NSA	ND	16
SS_L10	daSilvaAlmeida2015	SS	NSA	ND	NSA	ND	7
SS_L11	daSilvaAlmeida2015	SS	NSA	ND	NSA	ND	29
SS_L12	daSilvaAlmeida2015	SS	NSA	ND	NSA	ND	38
SS_L13	daSilvaAlmeida2015	SS	0	ND	66.0386	ND	111
SS_L14	daSilvaAlmeida2015	SS	23.2142	ND	0	ND	61
SS_L16	daSilvaAlmeida2015	SS	NSA	ND	NSA	ND	31
SS_L17	daSilvaAlmeida2015	SS	NSA	ND	NSA	ND	43
SS_L18	daSilvaAlmeida2015	SS	NSA	ND	NSA	ND	56
SS_L19	daSilvaAlmeida2015	SS	0	ND	21.8249	ND	59
SS_L2	daSilvaAlmeida2015	SS	NSA	ND	NSA	ND	29
SS_L20	daSilvaAlmeida2015	SS	NSA	ND	NSA	ND	29
SS_L21	daSilvaAlmeida2015	SS	NSA	ND	NSA	ND	165
SS_L22	daSilvaAlmeida2015	SS	NSA	ND	NSA	ND	56
SS_L23	daSilvaAlmeida2015	SS	NSA	ND	NSA	ND	32
SS_L3	daSilvaAlmeida2015	SS	NSA	ND	NSA	ND	2
SS_L4	daSilvaAlmeida2015	SS	0	ND	34.7755	ND	96
SS_L5	daSilvaAlmeida2015	SS	0	ND	31.5339	ND	41
SS_L6	daSilvaAlmeida2015	SS	NSA	ND	NSA	ND	4
SS_L7	daSilvaAlmeida2015	SS	NSA	ND	NSA	ND	17
SS_L8	daSilvaAlmeida2015	SS	0	ND	156.718	ND	177
SS_L9	daSilvaAlmeida2015	SS	NSA	ND	NSA	ND	1
SS_NU15	daSilvaAlmeida2015	SS	26.8281	ND	0	ND	63
SS_NU6	daSilvaAlmeida2015	SS	NSA	ND	NSA	ND	3
SS_NU8	daSilvaAlmeida2015	SS	26.7023	ND	0	ND	47
SS01	Prasad2016	SS	NSA	ND	NSA	ND	44
SS02	Prasad2016	SS	0	ND	25.6076	ND	66
SS03	Prasad2016	SS	28.8378	ND	23.2046	ND	71
SS04	Prasad2016	SS	21.9144	ND	0	ND	59
SS05	Prasad2016	SS	0	ND	39.1332	ND	82
SS06	Prasad2016	SS	NSA	ND	NSA	ND	7
SS07	Prasad2016	SS	NSA	ND	NSA	ND	32
SS08	Prasad2016	SS	NSA	ND	NSA	ND	17
SS09	Prasad2016	SS	NSA	ND	NSA	ND	4
SS10	Prasad2016	SS	0	ND	36.0741	ND	80
SS11	Prasad2016	SS	21.5503	ND	0	ND	50
SS12	Prasad2016	SS	22.7172	ND	33.8982	ND	87
WES_1	Woollard2016	SS	57.6639	ND	35.7012	ND	89
WES_10	Woollard2016	SS	0	ND	42.9008	ND	79
WES_2	Woollard2016	SS	0	ND	37.7696	ND	60
WES_3	Woollard2016	SS	33.2955	ND	31.5897	ND	78
WES_4	Woollard2016	SS	0	ND	27.0008	ND	65
WES_5	Woollard2016	SS	0	ND	81.9028	ND	125
WES_6	Woollard2016	SS	30.3616	ND	46.9785	ND	123
WES_7	Woollard2016	SS	NSA	ND	NSA	ND	13
WES_8	Woollard2016	SS	23.4182	ND	0	ND	31
WES_9	Woollard2016	SS	NSA	ND	NSA	ND	27
Supplementary Table 1: Number of mutations contributed by each signature to an individual's total exome SNV count. ND = Signature not included in the analysis as it was not present in the subtype analysis. NSA = No signatures assigned, either because there were too few mutations to clearly assign signatures or because the cosine similarity between model and data was poor (<0.6).
